# Supplementary material for: Osteocalcin Alleviates Lipopolysaccharide-Induced Acute Inflammation via Activation of GPR37 in Macrophages
Source: Biomedicines. 2022 Apr 27;10(5):1006. doi: 10.3390/biomedicines10051006 (PMC9138386; doi:10.3390/biomedicines10051006)
Supplement: Supplementary file 1 [file biomedicines-10-01006-s001.zip]

Archive with 1 entries (1 files):
- biomedicines-1673993-supplementary.pdf
